# Supplementary material for: Zebrafish Oxr1a Knockout Reveals Its Role in Regulating Antioxidant Defenses and Aging
Source: Genes (Basel). 2020 Sep 24;11(10):1118. doi: 10.3390/genes11101118 (PMC7598701; doi:10.3390/genes11101118)
Supplement: Supplementary file 1 [file genes-11-01118-s001.zip]

Archive with 10 entries (9 files):
- genes-921171-Supplementary files/
- genes-921171-Supplementary files/Figure S1.tif
- genes-921171-Supplementary files/Figure S2.tif
- genes-921171-Supplementary files/Figure S3.tif
- genes-921171-Supplementary files/Figure S4.tif
- genes-921171-Supplementary files/Figure S5.tif
- genes-921171-Supplementary files/Table S1.docx
- genes-921171-Supplementary files/Table S2.xls
- genes-921171-Supplementary files/Table S3.xls
- genes-921171-Supplementary files/Table S4.docx
