# Supplementary material for: Zebrafish Oxr1a Knockout Reveals Its Role in Regulating Antioxidant Defenses and Aging
Source: Genes (Basel). 2020 Sep 24;11(10):1118. doi: 10.3390/genes11101118 (PMC7598701; doi:10.3390/genes11101118)
Supplement: Supplementary file 1 [file genes-11-01118-s001.zip › genes-921171-Supplementary files/Table S2.xls]

## Sheet: 6.1.1_差异基因数量_Total_差异基因数量统计 Gen
Table S2. All DEGs in WT zebrafish during oxidative stress
Gene ID	WT_ctrl FPKM	WT_H2O2 FPKM	log2(WT_H2O2/WT_ctrl)	FDR(WT_ctrl-vs-WT_H2O2)	Pvalue(WT_ctrl-vs-WT_H2O2)	Other Gene ID
100007049	0	9.44	9.88264	1.07567e-42	5.78726e-45	LOC100007049
100330842	0	1.5	7.22882	1.13382e-08	2.73392e-10	si:ch73-281i18.6
110437737	0.01	1.44	7.16993	9.41872e-30	7.43466e-32	LOC110437737
101882290	0	1.01	6.65821	8.81286e-05	4.18424e-06	LOC101882290
100148115	0	0.88	6.45943	2.05532e-06	6.7316e-08	LOC100148115
101884444	0	0.87	6.44294	8.15545e-10	1.74229e-11	LOC101884444
796869	0	0.69	6.10852	2.05286e-06	6.7316e-08	pimr60
101883005	0	0.68	6.08746	1.56839e-09	3.46766e-11	LOC101883005
110438564	0.02	1.28	6	4.58054e-17	5.86418e-19	LOC110438564
110439299	0	0.61	5.93074	0.000162998	8.32786e-06	LOC110439299
101882661	0	0.58	5.85798	8.11925e-08	2.15544e-09	LOC101882661
100151570	0	0.51	5.67243	1.57118e-09	3.46766e-11	LOC100151570
101884057	0	0.51	5.67243	0.000162873	8.32786e-06	LOC101884057
558816	0.56	27.91	5.63921	1.15425e-99	2.5384e-102	LOC558816
108180095	0	0.49	5.61471	4.76276e-05	2.10232e-06	il11
494109	0.05	2.09	5.38543	2.05995e-09	4.6192e-11	ch25h
30671	2.33	96.33	5.36958	0	0	hsp70.3
101882617	0	0.34	5.08746	5.78191e-11	1.11033e-12	LOC101882617
101883451	0	0.33	5.04439	5.77011e-11	1.11033e-12	LOC101883451
101884789	0	0.31	4.9542	0.000304079	1.65749e-05	LOC101884789
101885468	0	0.31	4.9542	0.000304299	1.65749e-05	LOC101885468
110439582	0	0.31	4.9542	4.76701e-05	2.10232e-06	LOC110439582
108191637	0.01	0.3	4.90689	1.72257e-07	4.76236e-09	LOC108191637
560210	2	43.26	4.43496	0	0	hsp70l
100126123	5.72	118.1	4.36785	0	0	hsp70.1
110438608	0	0.16	4	0.000556309	3.29888e-05	LOC110438608
564241	1.25	19.79	3.98477	1.01585e-122	1.8351e-125	fosl1a
394198	1.71	20.75	3.60104	1.43412e-115	2.75966e-118	fosab
103911119	0.08	0.93	3.53916	7.77574e-06	2.8246e-07	LOC103911119
100535203	0.43	4.18	3.28109	3.56887e-17	4.54098e-19	si:ch211-202h22.7
566996	3.2	25.07	2.96982	1.75345e-116	3.30528e-119	si:dkey-11k2.7
100038777	5.18	38.61	2.89795	2.04347e-268	8.82742e-272	zgc:163022
100000332	1.93	14.22	2.88125	1.72858e-42	9.3679e-45	si:ch73-335l21.4
100126017	0.26	1.88	2.85415	8.0688e-10	1.72061e-11	gpr84
110437964	0.09	0.64	2.83007	5.01974e-05	2.22758e-06	LOC110437964
560896	0.13	0.88	2.75899	0.000233799	1.23584e-05	zgc:153343
541344	9.3	60.89	2.7109	6.7081e-188	7.90304e-191	prdx1
100006428	2.25	13.92	2.62916	3.67756e-25	3.40836e-27	LOC100006428
335392	0.69	4.25	2.62279	3.39131e-31	2.46384e-33	si:ch211-153b23.4
368241	0.34	2.07	2.60602	5.74668e-08	1.49625e-09	egr2a
447903	8.18	49.45	2.5958	4.7094e-120	8.69234e-123	dhrs13a.2
100538016	1.37	8.17	2.57616	4.0295e-78	1.171e-80	si:dkey-79d12.5
768172	1.44	8	2.47393	6.05107e-30	4.72888e-32	zgc:153911
767638	1.46	8.03	2.45943	5.23364e-41	2.91854e-43	ftr86
100538208	0.21	1.15	2.45317	0.000706275	4.34072e-05	LOC100538208
327417	8.62	46.77	2.43982	4.12989e-210	3.56808e-213	hsd17b12a
393939	4.23	22.89	2.43599	1.53046e-129	2.64452e-132	atf3
101886044	0.05	0.27	2.43296	0.000185375	9.60218e-06	LOC101886044
100126128	21.09	113.57	2.42895	1.27243e-205	1.19927e-208	zgc:173594
406397	7.63	40.17	2.39636	4.91341e-244	3.28024e-247	mmp9
436823	9.58	49.58	2.37166	3.04091e-204	2.9855e-207	pir
100004954	0.66	3.4	2.365	5.25057e-06	1.84133e-07	ponzr3
335409	6.53	33.21	2.34646	1.12534e-136	1.90032e-139	socs3a
108192085	0.24	1.2	2.32193	5.25645e-06	1.84133e-07	LOC108192085
565155	20.21	99.77	2.30354	0	0	hsp90aa1.2
373084	12.4	59.38	2.25964	2.13427e-150	3.2688e-153	higd1a
100415798	0.27	1.29	2.25634	0.000198446	1.03416e-05	ugt5a4
373115	4.71	22.06	2.22763	4.44927e-76	1.3454e-78	dnaja
368924	32.97	152.55	2.21006	0	0	fkbp5
108179621	0.7	3.15	2.16993	5.15253e-13	8.39734e-15	LOC108179621
449816	2.29	10.24	2.1608	3.10686e-32	2.20838e-34	elovl1a
402945	19.53	86.75	2.15117	2.51958e-253	1.4842e-256	dhrs13l1
100000832	2.19	9.64	2.1381	9.18526e-47	4.4368e-49	LOC100000832
449866	3.07	13.31	2.1162	1.22515e-24	1.1499e-26	si:ch211-39i2.2
336038	10.26	44.07	2.10277	5.71375e-138	9.42418e-141	junbb
565145	2.09	8.96	2.1	3.2992e-73	1.03651e-75	adamts1
140814	15.17	64.87	2.09633	7.71752e-192	8.7892e-195	cebpb
565984	0.73	3.02	2.04858	2.17419e-12	3.73124e-14	tgm5l
101883994	0.71	2.91	2.03513	0.000492655	2.87498e-05	LOC101883994
108184064	0.38	1.55	2.0282	5.42008e-05	2.42652e-06	LOC108184064
559020	3.41	13.89	2.0262	4.13864e-62	1.52777e-64	ptgs2b
553169	15.99	63.82	1.99684	1.66692e-75	5.10602e-78	gstp2
554458	12.31	47.57	1.95022	4.89128e-250	3.07338e-253	zgc:100868
407086	6.84	26.28	1.9419	7.43885e-65	2.6584e-67	junba
553552	29.45	111.88	1.92561	1.88441e-160	2.6641e-163	zgc:109934
335865	7.06	26.75	1.9218	9.01485e-143	1.4515e-145	hspa4a
567753	1.12	4.03	1.84728	2.64421e-19	3.04254e-21	plek2
327244	8.26	29.28	1.8257	3.23207e-78	9.26566e-81	dnajb1b
791218	5.18	18.34	1.82397	6.21677e-56	2.58788e-58	aifm4
100536887	26.75	94.29	1.81757	1.03514e-202	1.05693e-205	LOC100536887
100136840	1.84	6.48	1.81629	9.77068e-18	1.22786e-19	serpine1
101885512	1.41	4.89	1.79414	1.01419e-08	2.43352e-10	LOC101885512
327274	1.97	6.81	1.78946	3.93179e-16	5.20348e-18	elovl7b
405865	12.44	42.62	1.77654	4.73408e-88	1.18984e-90	ethe1
641479	0.98	3.32	1.76033	2.71298e-08	6.86128e-10	ugt5a1
560026	9.94	33.65	1.75929	4.31671e-199	4.5771e-202	dsg2.1
563772	0.52	1.75	1.75077	0.000591435	3.5304e-05	trim54
368567	2.19	7.35	1.74681	1.23847e-10	2.47558e-12	si:busm1-37i06.3
564067	3.9	12.81	1.71572	9.05316e-77	2.66646e-79	abcb6a
338155	3.26	10.68	1.71197	4.95343e-28	4.20178e-30	hspbp1
613165	0.92	3.01	1.71006	7.66534e-13	1.26732e-14	adgrf7
678622	0.92	2.96	1.68589	5.74655e-07	1.71738e-08	tnfrsf9a
100004528	5.45	17.48	1.68138	4.07406e-33	2.76788e-35	LOC100004528
641422	0.98	3.08	1.65208	4.49592e-05	1.97041e-06	zgc:123284
100006523	46.51	146.13	1.65164	3.55132e-187	4.3234e-190	zgc:198419
573111	1.81	5.66	1.64481	2.70629e-09	6.1323e-11	tpmt.2
30079	14.72	45.75	1.63599	5.60866e-125	9.91162e-128	btg2
100038797	10.75	33.38	1.63465	1.19822e-94	2.77628e-97	rhcga
559822	5.47	16.66	1.60678	7.01363e-65	2.4789e-67	zgc:162184
565454	0.37	1.12	1.5979	9.54725e-05	4.57416e-06	si:ch211-153b23.3
101885875	1.81	5.45	1.59027	6.52873e-05	3.00746e-06	LOC101885875
566587	3.66	10.99	1.58628	7.81773e-41	4.39026e-43	LOC566587
405770	0.92	2.75	1.57973	7.7545e-06	2.81384e-07	il1b
101886109	1.89	5.59	1.56446	1.5491e-11	2.85316e-13	si:dkey-14o18.6
797137	8.43	24.63	1.54681	2.58997e-35	1.67823e-37	ier2a
568258	0.62	1.81	1.54565	2.61527e-08	6.58336e-10	slc9a3.1
562935	1.97	5.64	1.5175	1.47317e-16	1.90915e-18	si:dkey-4p15.3
566658	77.08	220.23	1.51458	9.80469e-167	1.34764e-169	si:ch211-117m20.5
793710	0.98	2.8	1.51457	2.06549e-08	5.13452e-10	aplnr2
100170833	20.51	58.59	1.51433	7.29548e-49	3.32342e-51	zgc:194125
559768	9.18	26.22	1.5141	1.35607e-21	1.45917e-23	zgc:173593
393819	4.48	12.53	1.48382	2.52621e-18	3.07542e-20	arl5c
406812	37.58	104.92	1.48125	1.3302e-196	1.46268e-199	bzw1b
406541	6.74	18.79	1.47914	2.1633e-57	8.83534e-60	slc25a25a
436920	1.3	3.62	1.47748	2.57269e-13	4.10192e-15	egr3
333974	6.79	18.68	1.46001	5.74458e-39	3.4065e-41	gclm
327276	8.31	22.74	1.45231	1.6341e-64	5.9039e-67	slc16a3
569655	0.55	1.5	1.44746	0.000324097	1.78824e-05	adgre10
378866	13.59	36.97	1.44381	9.35897e-57	3.85914e-59	ddit4
406602	1.28	3.47	1.43879	8.58863e-07	2.62408e-08	egln3
404609	5.95	16.13	1.43878	5.16153e-45	2.65536e-47	slc22a6l
566247	3.53	9.56	1.43734	4.32635e-23	4.34946e-25	si:ch211-89o9.4
553688	8.63	23.34	1.43537	1.49173e-28	1.23022e-30	bach1b
563926	0.71	1.92	1.43522	2.07322e-11	3.8592e-13	per1a
791647	44.43	116.91	1.39579	0	0	pnp5a
557046	4.67	12.23	1.38893	1.48046e-29	1.19186e-31	slc26a2
569366	0.92	2.39	1.3773	9.24241e-06	3.42634e-07	tnfaip2b
103910949	1.42	3.67	1.36989	7.00282e-05	3.2396e-06	si:ch211-209j12.2
100001880	0.6	1.55	1.36923	3.53429e-08	8.98008e-10	si:dkey-202l22.6
450084	2.62	6.74	1.36318	3.7324e-13	5.98028e-15	gss
553575	12.16	31.27	1.36264	3.94844e-62	1.44206e-64	gsr
79381	146.78	375.95	1.35689	0	0	gstp1
567640	2.7	6.86	1.34525	1.67813e-30	1.24555e-32	si:ch211-241e1.3
569505	1.02	2.58	1.3388	9.30686e-11	1.83111e-12	si:ch211-191a16.5
100001416	9.41	23.77	1.33688	1.3665e-47	6.386e-50	stard14
564559	39.94	100.75	1.33487	5.66696e-176	7.34408e-179	zgc:162730
678609	1.1	2.77	1.33238	1.82163e-05	7.20384e-07	slc52a3
565869	48.66	122.31	1.32973	1.90039e-158	2.76132e-161	klf9
100537296	0.92	2.31	1.32819	0.000156415	7.93008e-06	ltb4r2b
100003687	0.46	1.15	1.32193	0.000380119	2.13466e-05	LOC100003687
436842	13.84	34.55	1.31984	1.5221e-30	1.12376e-32	tpmt.1
326857	12	29.94	1.31904	5.94786e-91	1.42483e-93	gclc
553622	9.81	24.39	1.31396	8.96868e-21	9.82666e-23	phlda2
559168	0.98	2.42	1.30415	0.000347861	1.93028e-05	dok1a
554143	4.22	10.36	1.29571	1.75125e-15	2.45522e-17	gnpnat1
436651	244.35	598.95	1.29349	0	0	zgc:92066
100333177	1.1	2.69	1.2901	3.35404e-11	6.36192e-13	si:zfos-323e3.4
100151597	0.86	2.09	1.28109	0.00012291	6.05766e-06	slc7a11
393489	22.78	55.22	1.27742	6.61841e-58	2.6771e-60	zfand2a
100331484	5.88	14.15	1.26691	4.14583e-14	6.2194e-16	LOC100331484
406452	50.81	121.87	1.26216	1.0277e-211	8.47534e-215	sqstm1
572044	4.4	10.53	1.25893	3.33045e-18	4.08066e-20	nocta
393155	8.29	19.68	1.24729	2.69765e-31	1.94929e-33	osgn1
406596	9.15	21.67	1.24386	7.10415e-39	4.24062e-41	socs3b
100333689	7.21	17.07	1.24339	2.99763e-20	3.34326e-22	si:dkey-23n7.10
567444	0.85	2	1.23447	0.000126378	6.24844e-06	irak3
569267	3.16	7.43	1.23344	1.97062e-18	2.3913e-20	plekhn1
572021	1.27	2.98	1.23048	7.44381e-12	1.32132e-13	zgc:91849
30600	19.81	46.37	1.22696	2.0155e-47	9.4981e-50	mid1ip1a
373874	1.46	3.41	1.2238	4.54845e-07	1.33253e-08	ripk2
492362	1.14	2.66	1.22239	4.60787e-06	1.60146e-07	klhl12
797938	11.26	25.97	1.20564	1.18824e-37	7.32616e-40	hbegfa
558938	4.11	9.47	1.20423	3.17417e-11	5.99582e-13	si:dkey-30c15.2
565424	0.78	1.79	1.19841	8.14997e-05	3.8279e-06	LOC565424
436652	10.48	23.91	1.18998	2.96448e-40	1.69971e-42	entpd8
406311	5.17	11.78	1.1881	6.21632e-32	4.44302e-34	pik3r3a
560091	14.29	32.33	1.17787	1.76928e-88	4.37734e-91	dsc2l
378727	221.58	498.63	1.17014	0	0	pck1
100149745	2.28	5.11	1.16429	9.87466e-08	2.6486e-09	sesn2
246227	5.38	12.05	1.16336	4.23778e-20	4.77632e-22	ptgs2a
393096	7.69	17.22	1.16303	3.45308e-30	2.63076e-32	lipg
568780	7.24	16.19	1.16104	1.21882e-14	1.78055e-16	zgc:158343
324610	5.32	11.88	1.15904	5.43363e-88	1.387e-90	wu:fc34e06
541320	22.89	50.89	1.15266	1.30216e-170	1.73866e-173	itga6b
572245	1	2.22	1.15056	0.000432622	2.47198e-05	noxo1a
767756	1.54	3.38	1.13409	2.13829e-05	8.65764e-07	ugt5a2
393460	2.65	5.8	1.13006	4.28285e-16	5.6849e-18	ldlrb
550357	1.36	2.97	1.12686	0.000130233	6.4595e-06	cremb
560270	5.69	12.39	1.12268	1.71884e-28	1.42427e-30	csrnp1a
555812	109.99	239.12	1.12036	9.0182e-268	4.24986e-271	ucp2
405805	17.73	38.4	1.11491	5.0133e-62	1.87034e-64	trib3
100329613	0.98	2.11	1.10639	5.22593e-05	2.32934e-06	hcar1-4
793765	2.18	4.67	1.09909	0.000320132	1.76007e-05	prlh2
140817	143.98	308.16	1.09781	9.92356e-264	5.06622e-267	cebpd
100002129	35.22	75.27	1.09568	3.3937e-87	8.79612e-90	slc1a5
572057	0.61	1.3	1.09163	0.000569737	3.38522e-05	si:ch1073-15f12.3
564693	4.2	8.94	1.08989	1.8327e-11	3.40428e-13	tmprss13b
556215	0.55	1.17	1.08901	1.09506e-06	3.39732e-08	cuzd1.1
641564	2.3	4.84	1.07337	5.72288e-05	2.5913e-06	zgc:123295
561592	22.31	46.93	1.07282	8.93378e-59	3.54348e-61	si:ch211-157c3.4
560799	0.49	1.03	1.07179	2.33633e-05	9.56956e-07	rab44
30689	2.38	5	1.07097	1.88934e-12	3.22754e-14	epha2a
326672	12.13	25.44	1.06852	5.26993e-37	3.2906e-39	ets2
100329900	2.64	5.52	1.06413	9.6531e-13	1.61492e-14	frmd4bb
497646	4.8	10.03	1.06322	1.77022e-08	4.36576e-10	gadd45bb
570832	9.9	20.66	1.06134	2.00253e-39	1.17176e-41	c7b
559113	52.91	110.19	1.05838	1.40707e-80	3.97852e-83	zgc:193505
406340	25.8	53.7	1.05755	3.41936e-83	9.53402e-86	dusp1
406351	3.06	6.34	1.05095	3.29171e-15	4.7054e-17	ripk4
553256	8.47	17.54	1.05021	1.37557e-45	6.9686e-48	slc6a19a.1
322720	11.48	23.72	1.04698	1.00489e-65	3.51222e-68	itpkcb
431720	5.03	10.36	1.04239	5.56793e-20	6.29738e-22	nr4a1
387293	5.7	11.72	1.03994	1.34384e-12	2.26928e-14	mmp13a
335269	15.38	31.59	1.03841	1.67788e-155	2.5039e-158	itgb4
114436	4.91	10.07	1.03627	5.66462e-10	1.19459e-11	dusp5
751627	6.65	13.59	1.03112	2.77528e-30	2.08168e-32	rab43
386663	31.08	63.35	1.02736	1.85094e-109	3.7798e-112	pfkfb4b
334098	11.4	23.2	1.02509	1.07206e-37	6.56774e-40	hsd11b2
569191	3.13	6.36	1.02286	1.5032e-06	4.79344e-08	kcnj1a.4
100005797	8.58	17.4	1.02004	3.84484e-22	4.04656e-24	slc38a5a
445073	3.47	7.02	1.01654	3.18628e-05	1.34263e-06	socs1a
402867	1.99	4.02	1.01443	0.000510938	2.9897e-05	acot16
563826	39.16	78.84	1.00955	1.69238e-95	3.78832e-98	rhcgl1
100536006	6.9	3.42	-1.0126	0.000292682	1.58731e-05	evpll
57923	22.02	10.89	-1.01581	1.43763e-12	2.4446e-14	pycard
445126	5.44	2.68	-1.02137	1.9606e-07	5.47434e-09	fkbp9
553328	2.72	1.34	-1.02137	1.29601e-05	4.97762e-07	hells
550501	52.12	25.49	-1.03191	9.86516e-66	3.40926e-68	zgc:111983
108183484	3.89	1.87	-1.05673	4.01858e-07	1.16467e-08	LOC108183484
110439426	3.94	1.86	-1.08289	1.06519e-08	2.56008e-10	LOC110439426
568110	3.01	1.4	-1.10434	1.49743e-05	5.81002e-07	LOC568110
572172	0.89	0.41	-1.11818	3.62829e-08	9.24742e-10	muc5.2
108183877	2.91	1.34	-1.11879	5.94625e-06	2.11332e-07	LOC108183877
103910566	1.24	0.57	-1.12131	0.00074229	4.5883e-05	LOC103910566
100331458	2.1	0.96	-1.12928	0.000803497	5.0329e-05	si:ch1073-398c20.3
554057	1.63	0.74	-1.13927	5.62556e-05	2.52956e-06	pcdh2g9
550503	3.59	1.62	-1.14799	6.34561e-08	1.66465e-09	vsig8a
336673	8.09	3.6	-1.16814	4.72373e-07	1.38573e-08	ch25hl1.1
100334257	2.6	1.15	-1.17688	9.28478e-05	4.43018e-06	htra4
100537750	16.64	7.35	-1.17884	2.71723e-18	3.31864e-20	foxq1a
100538177	14.72	6.46	-1.18817	1.64149e-27	1.42463e-29	LOC100538177
570113	0.32	0.14	-1.19265	0.000622459	3.74492e-05	myo15ab
797289	1.6	0.7	-1.19265	1.16858e-06	3.64836e-08	erich3
406285	2.22	0.97	-1.1945	8.02959e-05	3.7619e-06	chaf1b
110439559	4.03	1.76	-1.1952	0.000728329	4.49628e-05	LOC110439559
541364	10.37	4.51	-1.20122	1.95942e-22	2.03144e-24	zgc:113333
100149015	1.84	0.8	-1.20163	0.000206651	1.0826e-05	LOC100149015
100535653	8.27	3.59	-1.2039	0.000334495	1.85349e-05	si:dkey-31g6.6
110438463	2.82	1.22	-1.20881	2.94593e-10	6.06216e-12	LOC110438463
101883339	4.62	1.94	-1.25184	1.81027e-07	5.02616e-09	si:ch73-329n5.6
100034531	3.22	1.35	-1.2541	2.12969e-08	5.31084e-10	si:ch211-222k6.1
678605	6.89	2.88	-1.25844	3.58366e-16	4.72868e-18	crfb12
100148752	3.48	1.43	-1.28307	4.24425e-05	1.85344e-06	LOC100148752
559095	2.22	0.91	-1.28662	0.000262247	1.40372e-05	zgc:172145
794350	5.7	2.32	-1.29684	7.70501e-16	1.05299e-17	si:dkey-95h12.1
100535819	3	1.2	-1.32193	2.66276e-08	6.71336e-10	LOC100535819
566059	6.34	2.52	-1.33106	9.61284e-10	2.08384e-11	abi3b
336478	3.6	1.43	-1.33198	2.6973e-15	3.83452e-17	si:dkey-92i15.4
103910704	2.18	0.86	-1.34192	5.9556e-06	2.11898e-07	LOC103910704
100005532	12.45	4.91	-1.34235	8.13971e-33	5.62594e-35	ftr95
110440132	4.86	1.87	-1.37792	2.08971e-06	6.86886e-08	LOC110440132
103909967	3.95	1.48	-1.41626	0.000324606	1.79232e-05	LOC103909967
100334082	2.46	0.92	-1.41895	1.38015e-06	4.37394e-08	zmp:0000000906
103911298	5.68	2.12	-1.42183	1.34884e-12	2.28832e-14	LOC103911298
569167	0.27	0.1	-1.43296	0.000529302	3.1221e-05	si:ch211-244a23.1
108183940	1.46	0.54	-1.43494	0.000138067	6.88598e-06	LOC108183940
100330908	0.69	0.25	-1.46467	0.000792669	4.95574e-05	nwd1
393311	20.14	7.25	-1.47401	7.90393e-28	6.76664e-30	plekhf1
751668	1.76	0.56	-1.65208	7.34188e-05	3.41664e-06	gck
100536441	1.23	0.38	-1.69459	0.000110524	5.3691e-06	LOC100536441
368754	3.27	0.96	-1.76818	0.000447159	2.56558e-05	si:busm1-163l24.4
100196920	1.81	0.53	-1.77193	0.000446853	2.56558e-05	sult1st7
108004542	5.95	1.74	-1.7738	5.1459e-09	1.20847e-10	rbp7a
335623	52.3	15.29	-1.77422	1.80437e-50	8.00712e-53	pvalb5
100333435	1.39	0.4	-1.79701	0.000804001	5.0329e-05	si:ch211-162i8.2
103910908	1.09	0.31	-1.81399	0.000790429	4.93242e-05	LOC103910908
567806	0.74	0.2	-1.88753	0.000524317	3.08858e-05	umodl1
565381	0.68	0.17	-2	0.000367842	2.05416e-05	si:dkey-23k10.2
735313	1.52	0.37	-2.03847	1.60241e-05	6.26138e-07	cyp2k17
110437773	2.05	0.47	-2.12489	3.99496e-05	1.72889e-06	LOC110437773
100006655	3.2	0.73	-2.1321	5.25127e-14	7.9396e-16	si:dkey-187j14.4
554051	0.62	0.14	-2.14684	6.18462e-05	2.8198e-06	pcdh2g3
798270	1.21	0.25	-2.27501	0.000919373	5.90314e-05	zgc:173517
100034658	1.18	0.24	-2.29768	6.18995e-05	2.8198e-06	si:dkey-91f15.1
108190589	2.02	0.41	-2.30066	1.56669e-05	6.09718e-07	LOC108190589
100006889	4.76	0.86	-2.46855	4.67222e-11	8.9173e-13	LOC100006889
108191725	0.55	0.09	-2.61143	0.000111416	5.42114e-06	LOC108191725
100147899	0.87	0.13	-2.7425	6.77378e-11	1.32209e-12	LOC100147899
110439874	0.61	0.09	-2.76081	0.000111506	5.42114e-06	LOC110439874
100333218	1.37	0.19	-2.8501	3.43151e-09	7.91036e-11	LOC100333218
110439526	1.1	0.14	-2.974	1.17738e-06	3.68972e-08	LOC110439526
100329650	0.69	0.07	-3.30117	3.38323e-05	1.43625e-06	LOC100329650
100536110	0.69	0.07	-3.30117	5.06227e-05	2.24844e-06	LOC100536110
571582	1.21	0.12	-3.3339	2.94382e-05	1.22659e-06	LOC571582
103908802	0.13	0	-3.70044	0.000484242	2.82208e-05	LOC103908802
101886616	0.16	0	-4	3.99305e-05	1.72963e-06	LOC101886616
108191338	0.18	0	-4.16993	2.12759e-05	8.60596e-07	LOC108191338
404036	0.44	0.02	-4.45943	9.92424e-06	3.6908e-07	nos2a
798286	0.24	0	-4.58496	0.000483915	2.82208e-05	LOC798286
108183562	0.5	0.02	-4.64386	5.41753e-06	1.90201e-07	LOC108183562
110439743	0.25	0	-4.64386	0.00088933	5.67182e-05	LOC110439743
110439561	2.01	0.06	-5.06609	3.15957e-08	8.00316e-10	LOC110439561
101885443	0.35	0	-5.12928	0.000888236	5.67182e-05	LOC101885443
110437848	0.42	0	-5.39232	4.60163e-14	6.92124e-16	LOC110437848
103909480	0.46	0	-5.52356	1.13108e-05	4.28198e-07	LOC103909480
103909877	1.47	0.03	-5.61471	3.22051e-20	3.60448e-22	LOC103909877
110439463	1	0.02	-5.64386	8.57865e-07	2.6244e-08	LOC110439463
100301513	0.51	0	-5.67243	0.000262136	1.40415e-05	ftr34
101884202	0.58	0	-5.85798	0.000888783	5.67182e-05	LOC101884202
799713	0.58	0	-5.85798	0.000261944	1.40415e-05	zgc:173716
100333286	0.63	0	-5.97728	0.000261752	1.40415e-05	LOC100333286
101886803	1.22	0	-6.93074	2.0001e-16	2.59988e-18	LOC101886803
108183682	1.45	0	-7.17991	5.25781e-12	9.16772e-14	LOC108183682
110438815	8.39	0	-9.71253	2.00421e-39	1.18062e-41	LOC110438815
