# Supplementary material for: Zebrafish Oxr1a Knockout Reveals Its Role in Regulating Antioxidant Defenses and Aging
Source: Genes (Basel). 2020 Sep 24;11(10):1118. doi: 10.3390/genes11101118 (PMC7598701; doi:10.3390/genes11101118)
Supplement: Supplementary file 1 [file genes-11-01118-s001.zip › genes-921171-Supplementary files/Table S3.xls]

## Sheet: 6.1.1_差异基因数量_Total_差异基因数量统计 Gen
Table S3. All DEGs in oxr1a-/- mutant zebrafish during oxidative stress
Gene ID	oxr1a-/-_ctrl FPKM	oxr1a-/-_H2O2 FPKM	log2(oxr1a-/-_H2O2/oxr1a-/-_ctrl)	FDR(oxr1a-/-_ctrl-vs-oxr1a-/-_H2O2)	Pvalue(oxr1a-/-_ctrl-vs-oxr1a-/-_H2O2)	Other Gene ID
110439183	0	4.42	8.7879	4.04386e-10	1.50958e-11	LOC110439183
100006889	0	3.51	8.45533	7.70253e-17	1.84108e-18	LOC100006889
110437773	0	2.95	8.20457	2.62672e-18	5.78198e-20	LOC110437773
110439997	0	2.49	7.96	0.000326719	3.10058e-05	LOC110439997
108184064	0	1.21	6.91886	4.04813e-10	1.50958e-11	LOC108184064
101883131	0	1.04	6.70044	7.68986e-17	1.84108e-18	LOC101883131
573060	0	1.01	6.65821	0.000176404	1.55182e-05	LOC573060
405778	0	1	6.64386	7.46016e-06	4.87356e-07	grem1a
103909845	0	0.97	6.59991	2.12636e-08	9.604e-10	LOC103909845
103908672	0	0.95	6.56986	2.04636e-06	1.22081e-07	LOC103908672
100007069	0	0.92	6.52356	9.46896e-05	7.76682e-06	LOC100007069
108183444	0	0.91	6.50779	7.86466e-08	3.834e-09	LOC108183444
606609	0	0.91	6.50779	0.000176641	1.55182e-05	im:7157825
564348	0.1	8.9	6.47573	1.75396e-23	3.17018e-25	lepb
110438334	0	0.85	6.40939	9.45988e-05	7.76682e-06	LOC110438334
101886609	0	0.84	6.39232	0.00017672	1.55182e-05	LOC101886609
564835	0	0.78	6.2854	0.000176879	1.55182e-05	si:dkey-269i1.4
664700	0	0.78	6.2854	9.46441e-05	7.76682e-06	zp2.1
103911119	0	0.7	6.12928	3.90811e-06	2.4392e-07	LOC103911119
559910	0	0.67	6.06609	2.94015e-09	1.20408e-10	LOC559910
108180095	0	0.65	6.02237	5.63161e-07	3.05808e-08	il11
110437848	0	0.63	5.97728	7.58939e-22	1.42852e-23	LOC110437848
337663	0	0.6	5.90689	3.91057e-06	2.4392e-07	mxe
108183932	0	0.55	5.78136	0.000176799	1.55182e-05	si:ch211-212k5.4
100537890	0	0.52	5.70044	2.64494e-05	1.94556e-06	LOC100537890
108179108	0	0.49	5.61471	1.40902e-05	9.73746e-07	LOC108179108
564241	1.52	70.67	5.53895	0	0	fosl1a
796869	0	0.44	5.45943	0.000326583	3.10058e-05	pimr60
100329582	0	0.42	5.39232	2.64636e-05	1.94556e-06	si:ch211-211k8.4
103911845	0	0.38	5.24793	0.000326854	3.10058e-05	LOC103911845
560210	1.67	60.98	5.19042	0	0	hsp70l
30671	3.86	135.9	5.1378	0	0	hsp70.3
101886186	0	0.28	4.80735	0.000606952	6.195e-05	LOC101886186
110439334	0	0.28	4.80735	0.000176562	1.55182e-05	LOC110439334
795186	0	0.28	4.80735	0.000607656	6.195e-05	si:dkey-222h21.4
100126123	5.09	140.84	4.79025	0	0	hsp70.1
103908890	0	0.27	4.75489	0.000607187	6.195e-05	LOC103908890
101884049	0	0.23	4.52356	0.000607421	6.195e-05	si:dkeyp-2c8.3
394198	2.6	55.83	4.42446	0	0	fosab
494109	0.22	4.59	4.38292	2.23942e-19	4.69136e-21	ch25h
368241	0.41	8.36	4.34981	6.52785e-51	5.8865e-53	egr2a
103910757	0	0.2	4.32193	2.04772e-06	1.22081e-07	LOC103910757
563025	0	0.2	4.32193	0.00032699	3.10058e-05	si:ch73-269m14.4
103908762	0	0.19	4.24793	7.45567e-06	4.87356e-07	LOC103908762
103911344	0.07	1.3	4.21501	0.000417748	4.07796e-05	si:ch1073-159d7.9
558816	2.65	45.9	4.11443	7.75442e-138	2.80924e-140	LOC558816
108182721	0.04	0.63	3.97728	0.00074335	7.75988e-05	LOC108182721
108190747	0.05	0.74	3.88753	0.000743631	7.75988e-05	LOC108190747
100538016	1.6	23.67	3.88692	0	0	si:dkey-79d12.5
405770	0.88	12.87	3.87036	4.30812e-77	2.68038e-79	il1b
110438201	0	0.14	3.80735	0.000176483	1.55182e-05	LOC110438201
387293	4.56	60.12	3.72074	0	0	mmp13a
100004954	0.51	6.48	3.66742	8.47504e-18	1.90559e-19	ponzr3
406397	10.12	119.55	3.56233	0	0	mmp9
114426	4.07	47.91	3.55723	0	0	odc1
570405	0.25	2.77	3.46989	9.37982e-11	3.3316e-12	LOC570405
436823	8.92	94.71	3.4084	0	0	pir
566996	2.81	29.64	3.3989	1.0062e-150	3.28862e-153	si:dkey-11k2.7
565341	0.15	1.53	3.3505	0.000743911	7.75988e-05	si:ch1073-159d7.7
559020	4.18	42.53	3.34691	0	0	ptgs2b
100332815	0.24	2.37	3.30378	2.9544e-10	1.09125e-11	si:dkey-108k21.21
541344	9.92	95.8	3.27161	0	0	prdx1
436920	0.99	9.43	3.25176	2.00567e-93	1.07411e-95	egr3
327274	1.47	13.59	3.20866	1.98382e-64	1.44519e-66	elovl7b
336038	11.8	108.7	3.20349	0	0	junbb
567753	1.17	10.36	3.14644	5.62503e-94	2.96812e-96	plek2
406602	1.01	8.67	3.10168	1.47675e-44	1.51774e-46	egln3
101884685	0.17	1.45	3.09245	0.000220341	1.98433e-05	LOC101884685
554810	0.17	1.43	3.07241	5.89303e-07	3.2186e-08	cd22
569655	0.22	1.85	3.07195	8.54675e-13	2.57126e-14	adgre10
103911343	0.23	1.92	3.0614	9.36119e-06	6.22236e-07	si:ch1073-153i20.4
100000332	4.22	34.31	3.02331	1.94083e-108	9.01822e-111	si:ch73-335l21.4
140814	16.6	134.82	3.02178	0	0	cebpb
393939	6.14	49.83	3.0207	0	0	atf3
795099	0.86	6.95	3.0146	2.10654e-38	2.57148e-40	egr4
449816	1.96	15.78	3.00917	3.42682e-73	2.2805e-75	elovl1a
335392	0.88	6.95	2.98144	1.22795e-58	9.52572e-61	si:ch211-153b23.4
100038777	5.56	43.15	2.9562	0	0	zgc:163022
724016	1.05	8.07	2.94218	1.7985e-105	8.71098e-108	npas4a
327276	6.84	51.61	2.91558	0	0	slc16a3
492346	0.52	3.9	2.90689	1.75128e-57	1.38613e-59	fosb
100136840	2.87	21.32	2.89308	1.74484e-103	8.72594e-106	serpine1
100333177	0.71	5.23	2.88092	1.79577e-62	1.34356e-64	si:zfos-323e3.4
100536594	0.68	4.92	2.85505	2.63507e-09	1.0698e-10	cxcl8b.1
449866	3.79	27.36	2.8518	1.91139e-72	1.28706e-74	si:ch211-39i2.2
562307	0.27	1.94	2.84503	7.03734e-06	4.57794e-07	si:ch73-368j24.11
565984	0.73	5.23	2.84084	8.68554e-32	1.26889e-33	tgm5l
101882926	0.2	1.42	2.82782	7.03308e-06	4.57794e-07	LOC101882926
100537402	0.27	1.86	2.78427	0.000503711	5.02818e-05	si:ch73-368j24.12
556133	0.17	1.16	2.77052	0.000219643	1.97718e-05	zte38
767638	1.39	9.37	2.75296	1.75063e-54	1.44076e-56	ftr86
393244	2.74	18.28	2.73802	8.10361e-44	8.45622e-46	ankrd22
100038789	0.17	1.13	2.73272	0.000219739	1.97718e-05	zgc:163040
373115	3.34	22.06	2.72351	5.98461e-97	3.08716e-99	dnaja
407086	8.21	53.76	2.71108	2.23638e-193	5.37188e-196	junba
101885512	1.06	6.93	2.70879	8.82751e-21	1.73456e-22	LOC101885512
557748	0.22	1.43	2.70044	0.000361936	3.4747e-05	ponzr4
327244	6.89	42.93	2.63941	2.36916e-181	6.1573e-184	dnajb1b
565145	2.27	13.7	2.59341	4.17067e-144	1.44524e-146	adamts1
327417	11.58	69.67	2.5889	0	0	hsd17b12a
565155	20.5	121.73	2.56999	0	0	hsp90aa1.2
110437957	0.33	1.94	2.55552	2.32562e-05	1.68778e-06	LOC110437957
100535203	0.99	5.77	2.54307	2.25816e-18	4.92624e-20	si:ch211-202h22.7
373084	14.49	84.22	2.53911	1.95541e-245	3.465e-248	higd1a
678622	0.72	4.13	2.52007	8.39578e-21	1.64643e-22	tnfrsf9a
100000750	0.22	1.24	2.49476	9.67371e-06	6.45676e-07	g6pcb
100148591	0.62	3.44	2.47207	5.37149e-16	1.34737e-17	LOC100148591
110437941	0.68	3.75	2.46328	5.15173e-09	2.16456e-10	LOC110437941
402945	17.13	94.29	2.46058	0	0	dhrs13l1
768172	2.05	11.27	2.45879	2.67102e-42	2.90294e-44	zgc:153911
335409	12.5	67.26	2.42782	6.558e-289	1.08461e-291	socs3a
570404	0.25	1.34	2.42223	2.0088e-10	7.26948e-12	il11a
447903	13.07	68.49	2.38963	2.03009e-151	6.55512e-154	dhrs13a.2
553552	31.83	166.13	2.38385	0	0	zgc:109934
572021	0.86	4.41	2.35837	2.63604e-44	2.7196e-46	zgc:91849
797938	12.02	61.5	2.35515	1.65747e-230	3.06758e-233	hbegfa
566587	4.81	24.46	2.34632	4.15851e-154	1.29365e-156	LOC566587
30079	16.54	84.04	2.34512	0	0	btg2
335865	7.23	35.99	2.31553	3.26995e-244	5.92312e-247	hspa4a
100126128	37.74	187.12	2.3098	0	0	zgc:173594
100000832	3.08	15.13	2.29641	5.43617e-81	3.18956e-83	LOC100000832
568780	4.39	21.48	2.2907	1.24003e-51	1.0889e-53	zgc:158343
641479	1.05	5.13	2.28857	4.40425e-18	9.79878e-20	ugt5a1
569982	0.37	1.8	2.2824	2.56659e-07	1.33509e-08	LOC569982
108179621	1.23	5.95	2.27423	2.27405e-26	3.83262e-28	LOC108179621
100073342	2.39	11.48	2.26404	9.82205e-36	1.30729e-37	f2rl1.2
797137	13.22	60.8	2.20135	6.67516e-142	2.36568e-144	ier2a
641576	2.75	12.62	2.19821	1.40804e-39	1.64674e-41	zgc:122979
246227	5.73	25.77	2.16909	2.41959e-106	1.15287e-108	ptgs2a
553622	9.99	44.8	2.16494	8.60705e-78	5.28726e-80	phlda2
548337	0.75	3.34	2.15489	5.04133e-14	1.39359e-15	hsh2d
406812	53.94	236.73	2.13382	0	0	bzw1b
554143	2.82	12.35	2.13074	1.30806e-36	1.68948e-38	gnpnat1
795785	2.13	9.19	2.10921	2.66494e-09	1.08298e-10	cxcl18b
436766	1.76	7.57	2.10472	4.7587e-15	1.24613e-16	jdp2b
553280	0.17	0.73	2.10236	2.88623e-05	2.131e-06	st3gal1l
556612	0.42	1.78	2.08342	2.87298e-06	1.75807e-07	serpine3
100126017	0.61	2.57	2.07489	6.74953e-09	2.87576e-10	gpr84
100001880	0.68	2.86	2.07241	1.76065e-27	2.91188e-29	si:dkey-202l22.6
100170833	23.69	98.27	2.05247	6.4796e-125	2.57704e-127	zgc:194125
572044	3.98	16.35	2.03845	1.6225e-56	1.30336e-58	nocta
569366	0.97	3.98	2.03671	1.02679e-16	2.48662e-18	tnfaip2b
569191	4.12	16.85	2.03203	2.1412e-47	2.0826e-49	kcnj1a.4
100004336	0.36	1.47	2.02975	0.000442642	4.34014e-05	si:dkey-23a13.9
497646	4.69	19.02	2.01986	1.34198e-41	1.49021e-43	gadd45bb
791218	5.93	23.99	2.01633	5.63209e-83	3.26016e-85	aifm4
436935	4.21	16.92	2.00684	3.01526e-31	4.45254e-33	rgs2
559822	5.81	22.97	1.98314	5.29955e-121	2.21206e-123	zgc:162184
497576	0.82	3.24	1.9823	5.90988e-17	1.39631e-18	ttc22
100415798	0.56	2.21	1.98055	1.76045e-06	1.03083e-07	ugt5a4
100329560	0.4	1.57	1.97269	1.78504e-05	1.26172e-06	LOC100329560
100537296	1.2	4.71	1.97269	6.39504e-16	1.6167e-17	ltb4r2b
110437968	0.59	2.3	1.96285	1.69682e-06	9.89564e-08	LOC110437968
103910966	0.09	0.35	1.95936	0.000112076	9.3606e-06	LOC103910966
110438814	1.08	4.19	1.95592	6.80619e-08	3.28048e-09	LOC110438814
368924	71.21	273.6	1.94192	0	0	fkbp5
393460	2.06	7.87	1.93372	4.83498e-49	4.56938e-51	ldlrb
406541	7.98	30.32	1.92581	2.37728e-135	8.70594e-138	slc25a25a
81581	56.04	212.07	1.92001	0	0	cldnb
767756	1.57	5.88	1.90505	4.15309e-20	8.34052e-22	ugt5a2
561766	5.26	19.65	1.90139	3.13587e-157	9.50824e-160	slc16a6b
393387	1.33	4.92	1.88723	2.76115e-26	4.68618e-28	ggt1a
564067	3.99	14.62	1.87348	3.02087e-123	1.22524e-125	abcb6a
570832	13.21	48.31	1.87069	1.06899e-217	2.10472e-220	c7b
571487	0.2	0.73	1.8679	0.00023737	2.15638e-05	si:dkeyp-92c9.3
100151245	9.45	34.19	1.85519	2.76808e-51	2.45252e-53	si:ch211-117l17.6
103908620	1.88	6.79	1.85268	2.52165e-05	1.84395e-06	LOC103908620
553169	16.81	60.6	1.85	3.63082e-65	2.61642e-67	gstp2
30498	14.18	51.06	1.84834	3.32579e-121	1.36201e-123	egr1
30600	21.27	76.47	1.84607	8.7877e-144	3.07976e-146	mid1ip1a
100000133	2.9	10.42	1.84523	3.67686e-36	4.8214e-38	si:ch211-161h7.8
793765	1.9	6.82	1.84377	3.30619e-11	1.12875e-12	prlh2
100037359	0.99	3.54	1.83825	3.43337e-07	1.81707e-08	rgs13
573111	2.01	7.14	1.82873	1.02001e-12	3.09278e-14	tpmt.2
101886109	2.23	7.9	1.82481	1.02183e-20	2.0159e-22	si:dkey-14o18.6
114436	5.45	19.3	1.82427	3.58147e-45	3.62448e-47	dusp5
79381	131.71	461.18	1.80797	0	0	gstp1
100535423	21.47	74.02	1.78559	6.15521e-85	3.44178e-87	LOC100535423
559768	14.8	51.01	1.78518	2.59718e-53	2.20906e-55	zgc:173593
641422	0.85	2.92	1.78043	1.35254e-05	9.30454e-07	zgc:123284
436842	13.62	46.5	1.7715	1.86769e-63	1.38266e-65	tpmt.1
613165	1.07	3.65	1.77029	1.56373e-16	3.82388e-18	adgrf7
566752	1.66	5.65	1.76707	5.01927e-06	3.18806e-07	si:dkey-102g19.3
100006523	89.08	302.34	1.763	0	0	zgc:198419
100331484	9.15	30.99	1.75996	1.39197e-50	1.27713e-52	LOC100331484
378866	13.09	44.04	1.75035	8.49639e-90	4.61706e-92	ddit4
100151597	0.71	2.38	1.74507	2.38639e-08	1.08724e-09	slc7a11
333974	7.93	26.5	1.7406	8.24632e-72	5.58522e-74	gclm
569052	3.94	13.13	1.7366	6.42751e-39	7.64366e-41	kcnj1a.6
450084	2.94	9.79	1.73549	5.06404e-27	8.45502e-29	gss
405865	10.74	35.62	1.72969	4.15831e-71	2.86554e-73	ethe1
100001416	10.81	35.78	1.72679	7.23701e-105	3.56222e-107	stard14
100330897	1.12	3.7	1.72403	4.39125e-17	1.02886e-18	slc2a3b
445176	10.21	33.48	1.71332	1.0434e-157	3.1226e-160	mfsd2ab
570749	1.31	4.26	1.70129	1.99034e-08	8.97396e-10	si:ch211-264f5.2
569137	2.88	9.36	1.70044	1.58611e-17	3.6038e-19	kcnj1a.3
797711	0.33	1.07	1.69707	1.55512e-06	9.00188e-08	LOC797711
572245	0.83	2.69	1.69642	5.25427e-09	2.21178e-10	noxo1a
100331492	0.14	0.45	1.6845	1.24661e-05	8.51202e-07	LOC100331492
793710	1.23	3.91	1.66851	1.74816e-13	5.01834e-15	aplnr2
569505	0.49	1.55	1.66141	3.5702e-09	1.47476e-10	si:ch211-191a16.5
550423	3.52	11.13	1.66081	5.13422e-20	1.03715e-21	f3b
100333689	7.63	24.08	1.65808	2.6333e-44	2.72714e-46	si:dkey-23n7.10
327387	1.73	5.45	1.65548	1.13796e-16	2.77376e-18	bin2b
566658	66.91	209.43	1.64617	3.61613e-179	9.54048e-182	si:ch211-117m20.5
564559	47.35	147.95	1.64367	0	0	zgc:162730
568159	0.68	2.12	1.64046	1.74415e-23	3.14558e-25	ago3b
338155	4.98	15.52	1.63991	1.18918e-38	1.4376e-40	hspbp1
100536887	36.26	112.51	1.6336	2.77655e-208	5.90406e-211	LOC100536887
794066	0.4	1.24	1.63227	0.000246207	2.24732e-05	si:dkey-195m11.11
334561	7.12	22.06	1.63148	1.27716e-108	5.88412e-111	acsl4b
406340	33.86	104.1	1.62032	0	0	dusp1
553575	10.1	30.92	1.61419	1.49554e-79	9.01034e-82	gsr
100001920	1.95	5.95	1.60942	1.14467e-13	3.24086e-15	si:ch211-197g18.2
100149745	2.25	6.82	1.59985	6.65265e-17	1.57704e-18	sesn2
393096	9.46	28.44	1.58801	1.17798e-80	7.00436e-83	lipg
557824	1.68	5.02	1.57923	2.51691e-18	5.51054e-20	hsph1
100170820	2.05	6.12	1.57791	0.00032103	3.03648e-05	ccl34a.4
324140	37.16	110.54	1.57275	0	0	sgk1
100004528	7.57	22.46	1.56899	8.39408e-37	1.07756e-38	LOC100004528
100333322	1.47	4.34	1.56188	7.25119e-08	3.50924e-09	si:dkey-108k21.13
560026	13.99	41.3	1.56175	4.53065e-206	9.9908e-209	dsg2.1
100037365	0.89	2.62	1.55769	9.35226e-10	3.63484e-11	zgc:162611
567928	0.96	2.82	1.55459	6.74161e-14	1.87953e-15	lamc2
503752	0.93	2.73	1.5536	0.000175918	1.54201e-05	ptrh1
386634	19.25	56.48	1.55288	8.1447e-184	2.02054e-186	eif4a1a
558921	6.58	19.2	1.54495	2.12544e-132	7.95106e-135	fosl2
326672	13.48	39.28	1.54297	1.3018e-101	6.56154e-104	ets2
406596	9.77	28.46	1.54251	3.2658e-71	2.23764e-73	socs3b
393606	3.2	9.29	1.53761	8.85179e-29	1.42214e-30	kcnk5b
436651	280.29	811.09	1.53294	0	0	zgc:92066
100003064	0.42	1.21	1.52655	2.56897e-06	1.55281e-07	si:ch211-163b2.4
557652	1.87	5.38	1.52457	1.15457e-05	7.82442e-07	si:dkeyp-27c8.2
768299	21.25	60.96	1.5204	2.82861e-59	2.18314e-61	zgc:153665
564404	0.91	2.6	1.51457	0.000321112	3.03852e-05	cyb561a3b
567640	3.42	9.75	1.51141	6.01321e-52	5.18564e-54	si:ch211-241e1.3
554458	13.42	38.05	1.50351	2.55691e-153	8.05484e-156	zgc:100868
557286	7.09	20.09	1.50262	6.3852e-113	2.84122e-115	sptlc2b
100329613	1.44	4.08	1.5025	1.84429e-15	4.74962e-17	hcar1-4
569267	4.17	11.81	1.50189	6.28724e-40	7.17976e-42	plekhn1
336770	6.88	19.45	1.49929	2.00272e-54	1.66401e-56	abcf2a
393155	9.06	25.61	1.49912	3.35954e-54	2.80458e-56	osgn1
100005176	0.8	2.26	1.49825	1.1539e-05	7.82442e-07	calhm1
100006428	3.94	11.02	1.48386	1.14048e-09	4.49544e-11	LOC100006428
557046	6.46	18.04	1.48159	3.00258e-47	2.95588e-49	slc26a2
101886901	1.53	4.26	1.47732	1.68369e-12	5.21118e-14	LOC101886901
100535166	4.52	12.45	1.46175	3.74031e-18	8.27744e-20	LOC100535166
562935	2.17	5.96	1.45762	7.23514e-17	1.72652e-18	si:dkey-4p15.3
555390	0.23	0.63	1.45372	3.47292e-05	2.6052e-06	wu:fc01d11
100150025	0.19	0.52	1.45251	0.00024814	2.26888e-05	si:dkey-264b2.3
797357	2.55	6.97	1.45066	6.59118e-14	1.83499e-15	cd44a
553465	10.32	28.16	1.4482	2.50665e-150	8.29134e-153	sik1
553688	10.28	28.04	1.44765	4.25446e-35	5.76308e-37	bach1b
406351	3.14	8.5	1.4367	1.32041e-33	1.85622e-35	ripk4
560270	7.46	20.01	1.42347	1.69834e-66	1.20378e-68	csrnp1a
100005593	1.87	5.01	1.42177	1.41042e-14	3.77668e-16	adam8b
405805	24.54	65.73	1.42142	8.89873e-156	2.73322e-158	trib3
30689	2.39	6.4	1.42106	5.22945e-25	9.16364e-27	epha2a
110438582	1.21	3.24	1.42099	0.00011677	9.79404e-06	LOC110438582
100148468	1.11	2.97	1.4199	7.57217e-06	4.96164e-07	f2rl2
678609	1	2.67	1.41684	6.61254e-06	4.27556e-07	slc52a3
322795	15.61	41.59	1.41377	1.53916e-181	3.93958e-184	csrnp1b
373108	14.92	39.71	1.41225	1.05707e-91	5.70264e-94	xiap
393548	4.67	12.4	1.40885	5.64123e-16	1.42169e-17	gadd45aa
100329900	2.86	7.53	1.39663	6.76206e-29	1.08108e-30	frmd4bb
326857	12.65	33.28	1.39552	1.50558e-110	6.81794e-113	gclc
100005297	6.26	16.45	1.39385	4.9879e-19	1.06849e-20	epgn
751765	13.75	36.01	1.38897	2.47342e-43	2.62974e-45	pmaip1
541345	11.11	29.07	1.38767	1.25747e-29	1.9757e-31	zgc:110340
406311	5.57	14.56	1.38626	1.00302e-50	9.16326e-53	pik3r3a
791647	57.3	149.45	1.38306	0	0	pnp5a
100002917	1.6	4.17	1.38198	9.4797e-24	1.69474e-25	abcc6b.2
100005797	9.16	23.87	1.38178	2.03184e-49	1.89623e-51	slc38a5a
100330698	1.08	2.81	1.37954	2.49527e-05	1.82171e-06	sgpp2
564693	5.25	13.64	1.37745	2.64656e-25	4.59592e-27	tmprss13b
101243556	1.48	3.83	1.37175	1.86092e-05	1.31829e-06	tmem173
492500	32.99	85.2	1.36882	2.81639e-83	1.61919e-85	gsto2
563257	3.23	8.32	1.36505	1.68577e-27	2.7814e-29	lonp1
567822	0.62	1.59	1.35869	5.15859e-06	3.28874e-07	si:ch211-14a17.10
368429	5.45	13.97	1.358	7.4614e-45	7.63916e-47	si:rp71-46j2.7
431720	4.93	12.61	1.35491	4.45447e-37	5.66566e-39	nr4a1
557302	2.04	5.21	1.35271	2.0935e-15	5.41614e-17	casp8l2
445057	5.78	14.76	1.35255	5.67125e-32	8.1959e-34	dusp2
554157	4.83	12.28	1.34622	5.78615e-15	1.52657e-16	ctss2.1
568823	5.55	14.03	1.33796	3.01639e-26	5.13124e-28	kcnj1a.5
321945	8.67	21.84	1.33287	2.57434e-34	3.52774e-36	ahsa1b
572028	1.38	3.47	1.33027	6.54474e-10	2.50244e-11	si:dkey-11f4.14
334202	10.57	26.47	1.32438	4.35217e-84	2.46786e-86	plk3
767662	2.47	6.17	1.32076	4.15531e-09	1.72299e-10	slc25a38a
555812	176.84	441.43	1.31974	0	0	ucp2
573996	3.25	8.08	1.31392	1.86195e-09	7.48592e-11	chordc1a
406452	58.32	144.97	1.31369	2.8188e-268	4.77292e-271	sqstm1
570238	2.66	6.58	1.30666	5.38037e-09	2.2691e-10	fosaa
431761	1.28	3.14	1.29462	9.94113e-06	6.65482e-07	tfcp2l1
563265	9.51	23.29	1.29219	5.07148e-18	1.13232e-19	si:dkey-34l15.1
100006320	2.03	4.95	1.28595	7.51874e-10	2.89262e-11	ugt2a1
100330160	14.33	34.87	1.28295	1.03813e-71	7.07214e-74	nampta
445073	4.87	11.82	1.27924	1.64719e-12	5.08524e-14	socs1a
393762	13.39	32.46	1.27751	2.66056e-35	3.57256e-37	si:ch73-141c7.1
447866	35.03	84.62	1.27241	3.2044e-216	6.56148e-219	arrdc3b
101886856	0.74	1.78	1.26628	0.000163033	1.42072e-05	fam212b
793783	1.66	3.99	1.26521	0.000350951	3.3568e-05	ankrd37
140815	9.59	23.02	1.26329	1.5975e-59	1.22667e-61	cebpa
798290	1.75	4.19	1.2596	0.000325993	3.08984e-05	LOC798290
553228	2.11	5.05	1.25904	1.07014e-06	6.05546e-08	LOC553228
559168	1.73	4.13	1.25537	9.15835e-07	5.13906e-08	dok1a
100334750	2.02	4.81	1.25168	2.73416e-06	1.66128e-07	bcl10
556258	12.23	29.08	1.2496	5.74599e-30	8.84694e-32	tcap
321541	25.28	60.02	1.24745	1.15057e-224	2.17474e-227	slc20a1b
378855	44.91	106.57	1.24669	3.05771e-153	9.7529e-156	prelid3b
792957	5.92	14.02	1.24382	1.0699e-27	1.75683e-29	trib1
558938	5.48	12.9	1.23512	3.93392e-16	9.79026e-18	si:dkey-30c15.2
393819	7.08	16.6	1.22936	1.9135e-18	4.1593e-20	arl5c
550580	14.49	33.96	1.22878	1.98289e-45	1.98328e-47	sqrdl
431716	41.12	96.37	1.22874	2.41207e-115	1.03531e-117	sat1a.2
100001260	3.27	7.65	1.22617	6.82113e-42	7.46712e-44	ppp1r3ab
100321338	12.36	28.87	1.22389	4.52303e-133	1.67421e-135	slc2a1b
550357	1.5	3.5	1.22239	0.000116412	9.75948e-06	cremb
335278	9.32	21.56	1.20996	7.01187e-32	1.01885e-33	si:rp71-61h23.4
321177	19.03	43.95	1.20759	5.35578e-35	7.27602e-37	si:ch211-153b23.5
562595	3.14	7.24	1.20523	1.43722e-18	3.10704e-20	flvcr1
436734	24.56	56.62	1.205	1.35883e-31	1.99048e-33	txn
562007	1.25	2.88	1.20414	4.09655e-05	3.12464e-06	irg1l
794081	56.74	130.55	1.20216	5.24484e-178	1.40441e-180	ucp3
555432	17.23	39.56	1.19912	4.95241e-51	4.42684e-53	crema
791156	2.57	5.89	1.1965	6.35212e-08	3.04912e-09	slc25a15a
393489	24.09	55.14	1.19466	2.70947e-62	2.03784e-64	zfand2a
100002292	6.3	14.37	1.18964	2.77524e-80	1.6611e-82	si:ch73-63e15.2
101886133	1.95	4.44	1.18709	1.78991e-06	1.0502e-07	LOC101886133
393909	9.08	20.64	1.18468	8.06923e-30	1.25511e-31	pitpnaa
559113	61.84	140.5	1.18396	2.08657e-123	8.3808e-126	zgc:193505
322720	14.17	32.15	1.18198	2.21687e-108	1.03882e-110	itpkcb
445158	6.92	15.66	1.17824	1.43017e-32	2.03304e-34	slc16a9b
100002129	43.33	97.87	1.1755	2.66327e-127	1.01727e-129	slc1a5
777719	21.4	48.29	1.17411	1.09145e-105	5.24342e-108	papss2a
30536	2.14	4.82	1.17142	0.0001225	1.0318e-05	emx3
436652	12.25	27.45	1.16402	7.19941e-45	7.34258e-47	entpd8
641564	2.21	4.95	1.16338	6.27767e-06	4.04668e-07	zgc:123295
322617	5.69	12.72	1.1606	2.69686e-13	7.85854e-15	cx32.3
751627	6.99	15.56	1.15448	4.67537e-53	3.9951e-55	rab43
550551	43.17	96	1.15301	3.70918e-139	1.32914e-141	cbx7a
393167	19.63	43.62	1.15193	1.06318e-49	9.88034e-52	hebp2
565508	9.66	21.43	1.14954	3.23007e-58	2.53114e-60	loxl2a
556929	7.47	16.53	1.14591	1.57356e-23	2.83172e-25	zgc:154075
796940	1.23	2.72	1.14495	2.53924e-05	1.85781e-06	LOC796940
373874	1.62	3.58	1.14397	4.98844e-07	2.68918e-08	ripk2
569051	23.54	51.94	1.14173	2.82325e-73	1.86772e-75	serpinb14
100329657	1.04	2.29	1.13876	1.53337e-05	1.06632e-06	ltb4r
565594	5.15	11.31	1.13495	6.19878e-76	3.92992e-78	LOC565594
566848	7.27	15.93	1.13172	9.61174e-10	3.74326e-11	zgc:163083
100149386	10.19	22.3	1.12989	3.39024e-35	4.57906e-37	bnipl
368917	2.07	4.53	1.12988	2.00453e-11	6.72518e-13	adam8a
406650	4.34	9.48	1.12719	4.52792e-21	8.75452e-23	timp2b
447889	7.52	16.42	1.12665	1.21735e-33	1.70176e-35	pnp5b
541337	6.69	14.55	1.12094	6.08232e-11	2.12444e-12	sptssa
100330524	2.02	4.37	1.11328	5.68743e-10	2.15896e-11	si:ch211-152c8.5
557905	0.56	1.21	1.11151	0.000291367	2.72264e-05	ankrd33bb
492798	1.57	3.39	1.11052	1.71851e-06	1.00424e-07	slc37a1
562692	16.45	35.45	1.1077	5.11655e-84	2.92144e-86	tuft1a
503594	5.25	11.3	1.10593	4.17512e-13	1.23305e-14	il4r.1
541320	25.19	54.1	1.10278	4.44916e-170	1.24391e-172	itga6b
101884469	0.61	1.31	1.10269	2.05462e-05	1.46846e-06	LOC101884469
767730	6.76	14.48	1.09897	1.29629e-21	2.45526e-23	rnf183
566647	1.7	3.64	1.0984	0.000398675	3.8745e-05	cx32.2
406458	6.52	13.96	1.09836	4.64726e-30	7.08206e-32	slc20a1a
796164	2.64	5.64	1.09516	7.20018e-05	5.76978e-06	gpr186
323713	17.8	37.88	1.08956	4.62598e-121	1.91269e-123	midn
100151416	1.77	3.76	1.08698	4.84201e-06	3.06594e-07	cdkn1a
100001225	2.82	5.99	1.08686	0.000623889	6.38752e-05	st6galnac2
565671	1.66	3.52	1.08439	1.55142e-08	6.89724e-10	si:ch211-236h17.3
404727	5.21	11.03	1.08208	2.01042e-28	3.25372e-30	cx34.4
393469	4.12	8.72	1.08168	2.08854e-12	6.5218e-14	gmppab
561592	26.94	57	1.08121	3.74639e-74	2.43416e-76	si:ch211-157c3.4
567961	27.53	57.6	1.06506	3.20331e-29	5.08342e-31	lye
334098	16.22	33.85	1.06138	1.72612e-58	1.34583e-60	hsd11b2
100038802	6.25	13.03	1.05991	1.18251e-15	3.0174e-17	slco2a1
768248	0.97	2.02	1.0583	1.78251e-19	3.48395e-21	fas
568258	1.03	2.14	1.05497	7.38446e-06	4.8212e-07	slc9a3.1
368925	25.97	53.95	1.05478	1.34354e-39	1.56601e-41	srsf3a
101883708	14.23	29.55	1.05422	8.92389e-27	1.49346e-28	LOC101883708
564048	9.33	19.33	1.05089	8.57066e-76	5.4674e-78	plekhm1
567444	1.13	2.34	1.05019	0.000200161	1.78052e-05	irak3
393376	85.64	177.33	1.05008	0	0	hif1al
100332327	2.5	5.17	1.04824	1.46732e-19	3.03344e-21	si:cabz01007807.1
550570	1.49	3.08	1.04762	0.000170901	1.49197e-05	itprip
568283	3.2	6.61	1.04658	8.02139e-30	1.24451e-31	larp4ab
393307	46.82	96.67	1.04594	1.22384e-93	6.50594e-96	maff
317733	1.51	3.1	1.03772	1.44702e-06	8.33624e-08	esr2b
140817	213.66	437.72	1.03469	0	0	cebpd
550425	3.71	7.6	1.03458	2.57324e-06	1.55641e-07	b4galt1
550519	3.35	6.86	1.03405	6.26168e-05	4.95362e-06	rgs5b
373102	65.88	134.47	1.02937	7.79329e-87	4.29636e-89	mcl1b
565454	0.76	1.55	1.0282	0.000604572	6.16118e-05	si:ch211-153b23.3
792610	11.69	23.82	1.0269	1.27563e-23	2.28554e-25	hspb6
403145	7.98	16.23	1.0242	3.73131e-14	1.02411e-15	myd88
101883659	4.39	8.92	1.02282	7.53315e-09	3.2393e-10	LOC101883659
566537	28.02	56.86	1.02096	5.61316e-168	1.59145e-170	slc38a2
566604	5.95	12.07	1.02046	6.2143e-12	1.99924e-13	casp3b
100150844	9.6	19.44	1.01792	6.04766e-34	8.40648e-36	prkcdb
560091	18.82	38.11	1.0179	1.40129e-82	8.1666e-85	dsc2l
567257	7.91	16.01	1.01722	1.0969e-13	3.09698e-15	f3a
560618	4.37	8.84	1.01641	2.60878e-07	1.36012e-08	lyve1a
563926	0.95	1.92	1.01511	6.70799e-07	3.68484e-08	per1a
550380	6.52	13.16	1.01322	1.84219e-17	4.21466e-19	cx35.4
325557	65.45	131.96	1.01164	3.47162e-119	1.46274e-121	anxa2a
100170782	3.47	6.99	1.01036	1.92258e-14	5.18594e-16	zgc:194879
386663	27.7	55.78	1.00986	7.78253e-95	4.04526e-97	pfkfb4b
335512	16.33	32.82	1.00705	5.37592e-45	5.46166e-47	g3bp1
562242	8.83	17.74	1.00652	3.90874e-39	4.63292e-41	rps6kb1a
406304	45.83	92.07	1.00644	1.54009e-73	1.01278e-75	gadd45ba
394083	3.8	7.62	1.00379	3.04193e-12	9.59476e-14	slc33a1
561047	52.97	26.48	-1.00027	4.29565e-36	5.66664e-38	and3
100463515	15.36	7.66	-1.00376	9.55604e-54	8.05274e-56	col5a3b
566523	10.39	5.17	-1.00696	6.08494e-35	8.29056e-37	arhgap27l
562393	1.99	0.99	-1.00727	1.62389e-05	1.13631e-06	mctp2a
100034580	10.19	5.06	-1.00994	3.18171e-07	1.67637e-08	cacng6a
337596	87.52	43.32	-1.01458	1.33041e-217	2.67182e-220	rhbg
567654	5.91	2.92	-1.01719	4.10263e-10	1.53313e-11	si:dkey-125i10.3
449798	6.4	3.14	-1.02731	9.28369e-07	5.22036e-08	wacb
110439426	3.66	1.79	-1.03188	6.2271e-08	2.9842e-09	LOC110439426
100148752	3.46	1.69	-1.03375	0.000454843	4.48306e-05	LOC100148752
100005181	4.96	2.4	-1.04731	5.82815e-05	4.58082e-06	si:dkey-85k15.6
101883427	4.26	2.05	-1.05523	1.10419e-08	4.81764e-10	si:ch73-236j9.2
30202	9.09	4.33	-1.06991	1.88447e-08	8.46694e-10	spon2b
792002	6.39	3.04	-1.07174	4.85131e-10	1.8282e-11	rhbdl2
550501	35.61	16.76	-1.08726	5.80806e-49	5.51188e-51	zgc:111983
559657	12.69	5.96	-1.09031	2.25718e-29	3.5642e-31	fam129aa
751668	4.83	2.26	-1.0957	3.24282e-07	1.70984e-08	gck
447883	6.69	3.13	-1.09584	5.65389e-06	3.629e-07	zgc:101783
101886621	2.38	1.1	-1.11346	0.000238737	2.17256e-05	LOC101886621
100007791	2.41	1.11	-1.11847	0.000440867	4.321e-05	LOC100007791
798527	33.3	15.29	-1.12293	1.5343e-130	5.80006e-133	abcb5
563056	7.05	3.23	-1.12609	1.10241e-13	3.11688e-15	hcls1
100535460	0.94	0.43	-1.12832	3.56483e-05	2.67836e-06	fer1l6
550503	3.52	1.61	-1.12851	8.14785e-08	3.98168e-09	vsig8a
794350	3.52	1.61	-1.12851	5.7458e-08	2.74676e-09	si:dkey-95h12.1
796252	76.02	34.68	-1.13228	1.39236e-18	3.00458e-20	cxl34b.11
557029	3.14	1.42	-1.14487	3.02027e-05	2.24662e-06	zgc:158404
565078	5.42	2.45	-1.14551	9.38083e-05	7.69084e-06	si:dkey-33m11.8
110439533	2.74	1.23	-1.15552	0.000329958	3.13652e-05	LOC110439533
394148	20.49	9.11	-1.1694	5.61397e-32	8.09102e-34	cyp7a1
436649	3.89	1.71	-1.18577	1.55082e-06	8.96476e-08	ppp1r3ca
100144555	2.15	0.94	-1.1936	6.9752e-05	5.57302e-06	btr22
565490	3.54	1.54	-1.20082	1.56722e-06	9.07808e-08	si:dkeyp-35e5.5
550402	12.59	5.43	-1.21325	1.29743e-09	5.14988e-11	arf4b
550265	3.69	1.59	-1.21459	0.000449028	4.4169e-05	zgc:110286
101883339	2.35	1.01	-1.21831	0.000452774	4.46088e-05	si:ch73-329n5.6
541364	9.78	4.2	-1.21945	1.79542e-20	3.5562e-22	zgc:113333
100149066	2.89	1.24	-1.22073	0.000208977	1.86964e-05	her4.4
503942	6.45	2.74	-1.23512	1.45777e-08	6.45218e-10	im:7148385
798095	1.65	0.69	-1.2578	1.40856e-05	9.73986e-07	si:ch211-191a16.2
100005140	2.62	1.07	-1.29196	1.37846e-05	9.4991e-07	fbxo40.1
103910704	2.18	0.88	-1.30875	4.30854e-06	2.7027e-07	LOC103910704
560084	1.81	0.73	-1.31002	0.000104689	8.68596e-06	si:dkey-233e3.2
100007813	3.11	1.25	-1.31499	0.000316515	2.9863e-05	LOC100007813
794946	4.35	1.74	-1.32193	7.03546e-06	4.5878e-07	si:dkey-18p12.4
556106	5.08	2.03	-1.32335	4.35364e-11	1.5035e-12	LOC556106
110439061	1.51	0.6	-1.33151	1.63147e-08	7.27882e-10	LOC110439061
108183308	2.8	1.1	-1.34792	0.00075792	7.9269e-05	LOC108183308
326634	3.57	1.4	-1.3505	2.96681e-09	1.21617e-10	slc14a2
799643	2.87	1.11	-1.37049	3.09099e-10	1.14292e-11	LOC799643
100534770	1.42	0.54	-1.39486	8.15803e-05	6.59196e-06	fam198a
100538169	3.83	1.45	-1.40129	3.36082e-26	5.7701e-28	fndc7a
108183681	2.14	0.81	-1.40162	2.11344e-05	1.51798e-06	LOC108183681
103910973	1.06	0.4	-1.40599	0.000870657	9.28426e-05	LOC103910973
100002173	4.64	1.75	-1.40677	4.9702e-05	3.83994e-06	cbln20
336478	4.09	1.54	-1.40917	1.95018e-20	3.87042e-22	si:dkey-92i15.4
405843	10.02	3.75	-1.41792	9.2757e-16	2.35956e-17	foxq1b
541547	1.58	0.59	-1.42114	0.000264049	2.43306e-05	trim35-9
568750	7.02	2.54	-1.46664	4.62991e-17	1.09025e-18	trim108
108183520	2.66	0.95	-1.48543	9.64492e-10	3.75998e-11	si:ch211-232d10.1
678605	5.3	1.89	-1.48761	2.55456e-16	6.29712e-18	crfb12
103910467	2.08	0.74	-1.49099	2.19912e-05	1.58818e-06	LOC103910467
100330908	0.68	0.24	-1.5025	0.000184449	1.62768e-05	nwd1
571427	2.04	0.71	-1.52268	2.20652e-05	1.5944e-06	ftr15
324358	2.34	0.8	-1.54844	1.81876e-07	9.2818e-09	si:ch211-200e2.1
101886389	11.81	4.02	-1.55474	1.46188e-37	1.83059e-39	LOC101886389
678620	2	0.68	-1.55639	0.000184508	1.62893e-05	zgc:136767
641414	2.83	0.96	-1.5597	9.96331e-05	8.239e-06	zgc:123217
796314	1.82	0.6	-1.6009	0.000494096	4.91664e-05	LOC796314
566136	4.43	1.46	-1.60134	3.36943e-06	2.08176e-07	LOC566136
100537750	14.25	4.65	-1.61566	1.69221e-25	2.9253e-27	foxq1a
100332982	1.78	0.58	-1.61775	0.000207348	1.85099e-05	si:ch73-340m8.2
572108	3.1	1.01	-1.61791	5.53323e-07	3.0003e-08	pax1b
101887138	2.65	0.86	-1.62358	0.00090866	9.74676e-05	si:ch211-28p3.3
108183521	1.31	0.41	-1.67587	3.4722e-06	2.14936e-07	LOC108183521
57923	23.91	7.44	-1.68424	4.65865e-30	7.11776e-32	pycard
110439522	2.02	0.62	-1.70402	1.55067e-06	8.95778e-08	LOC110439522
101885518	2.71	0.82	-1.7246	9.27939e-07	5.2216e-08	si:dkey-83h2.2
564359	2.72	0.82	-1.72991	1.55172e-06	8.95778e-08	pax1a
100002200	3.88	1.16	-1.74193	3.18376e-08	1.4756e-09	barx2
100333914	4.72	1.32	-1.83825	5.51508e-05	4.31086e-06	ccl25a
100535123	2.94	0.82	-1.84212	3.25633e-06	2.00804e-07	si:ch73-281i18.7
560023	5.14	1.43	-1.84575	2.88926e-08	1.33114e-09	LOC560023
100536766	1.53	0.41	-1.89984	3.91131e-06	2.44274e-07	LOC100536766
108004542	9.25	2.46	-1.9108	1.94829e-15	5.0328e-17	rbp7a
100537640	1.51	0.4	-1.91648	3.83874e-05	2.90532e-06	LOC100537640
100535819	1.78	0.47	-1.92114	1.35703e-08	5.98494e-10	LOC100535819
108179661	1.89	0.47	-2.00765	0.000163827	1.42828e-05	LOC108179661
108183673	0.95	0.23	-2.04629	0.000404698	3.9426e-05	LOC108183673
100331720	1.62	0.39	-2.05445	0.000107852	8.97812e-06	LOC100331720
101882251	1.27	0.3	-2.08179	0.000417828	4.08038e-05	LOC101882251
568045	0.99	0.23	-2.10579	0.000662679	6.8499e-05	ftr37
368754	3.49	0.81	-2.10723	1.70086e-05	1.1962e-06	si:busm1-163l24.4
108183940	1.56	0.35	-2.15612	3.90181e-08	1.83605e-09	LOC108183940
100536643	1.1	0.22	-2.32193	2.59061e-05	1.9005e-06	LOC100536643
568604	2.34	0.44	-2.41093	1.57372e-05	1.09687e-06	si:ch211-213d14.2
566059	5.46	1.02	-2.42033	4.17301e-19	8.85706e-21	abi3b
571582	0.99	0.17	-2.54189	0.000943187	0.000101543	LOC571582
393311	17.79	2.98	-2.57768	1.07271e-51	9.37752e-54	plekhf1
100034658	1.08	0.18	-2.58496	6.63273e-06	4.29384e-07	si:dkey-91f15.1
100537110	1.86	0.31	-2.58496	2.10472e-09	8.48686e-11	si:dkey-42l23.7
336673	11.31	1.86	-2.60422	1.03974e-29	1.62952e-31	ch25hl1.1
794363	1.37	0.2	-2.7761	0.00021041	1.88412e-05	or132-5
568123	0.89	0.12	-2.89077	3.87948e-06	2.41828e-07	cnga4
100002821	1.3	0.17	-2.9349	2.26315e-06	1.35816e-07	zgc:172131
563697	0.6	0.07	-3.09954	9.95719e-05	8.23002e-06	znf995
100002334	0.66	0.07	-3.23704	0.000630943	6.47962e-05	sc:d189
335623	52.46	5.31	-3.30443	2.20309e-105	1.07573e-107	pvalb5
100006655	2.03	0.2	-3.34341	1.77903e-14	4.79172e-16	si:dkey-187j14.4
564770	3.32	0.3	-3.46815	2.00932e-06	1.19555e-07	fgf20b
557207	1.79	0.15	-3.57693	6.37519e-07	3.49198e-08	si:ch211-135n15.2
100333218	0.85	0.07	-3.60204	3.55263e-07	1.88159e-08	LOC100333218
110439111	0.13	0	-3.70044	0.000171704	1.50034e-05	LOC110439111
101886778	1.14	0.07	-4.02554	9.95856e-07	5.61554e-08	LOC101886778
101884513	1.24	0.07	-4.14684	0.000403991	3.93412e-05	LOC101884513
101883771	0.27	0	-4.75489	2.00124e-08	9.03098e-10	LOC101883771
101883368	0.32	0	-5	0.000317957	3.00366e-05	LOC101883368
100150220	0.33	0	-5.04439	0.000591661	6.0133e-05	si:ch73-42k18.1
101885684	0.35	0	-5.12928	0.00059212	6.0133e-05	LOC101885684
108183934	0.41	0	-5.35755	7.45488e-08	3.61956e-09	LOC108183934
335412	0.48	0	-5.58496	0.000317825	3.00366e-05	si:dkey-92k1.9
556964	0.49	0	-5.61471	4.85021e-05	3.74342e-06	si:dkey-21o22.2
110439488	0.51	0	-5.67243	0.000171627	1.50034e-05	LOC110439488
108180325	0.52	0	-5.70044	0.000591891	6.0133e-05	LOC108180325
101882440	0.53	0	-5.72792	1.03578e-08	4.511e-10	LOC101882440
103908633	0.58	0	-5.85798	5.36008e-07	2.9043e-08	LOC103908633
30167	0.58	0	-5.85798	9.16308e-05	7.49428e-06	drl
110438953	0.64	0	-6	1.94461e-10	7.00658e-12	LOC110438953
100332745	0.74	0	-6.20945	0.000317692	3.00366e-05	LOC100332745
110439342	0.76	0	-6.24793	3.84538e-08	1.80799e-09	LOC110439342
101882661	0.82	0	-6.35755	2.57255e-11	8.73218e-13	LOC101882661
108184003	0.95	0	-6.56986	2.76159e-09	1.12551e-10	LOC108184003
110438955	0.98	0	-6.61471	0.00059235	6.0133e-05	LOC110438955
100006433	0.99	0.01	-6.62936	0.000171782	1.50034e-05	si:rp71-45g20.10
110439487	0.99	0	-6.62936	3.8486e-08	1.80799e-09	LOC110439487
110438588	1.1	0	-6.78136	5.34781e-09	2.25326e-10	LOC110438588
101883330	1.29	0	-7.01123	1.03484e-08	4.511e-10	LOC101883330
108183902	2.22	0	-7.79442	1.96284e-06	1.16403e-07	LOC108183902
393868	3.63	0	-8.50383	6.87183e-17	1.63441e-18	zgc:77614
